# Supplementary material for: Localization and Tissue Tropism of Ostreid Herpesvirus 1 in Blood Clam Anadara broughtonii
Source: Biology (Basel). 2024 Sep 13;13(9):720. doi: 10.3390/biology13090720 (PMC11429395; doi:10.3390/biology13090720)
Supplement: Supplementary file 1 [file biology-13-00720-s001.zip]

Archive with 1 entries (1 files):
- biology-3188757-supplementary.pdf
